# Supplementary material for: Transferrin receptor 1 levels at the cell surface influence the susceptibility of newborn piglets to PEDV infection
Source: PLoS Pathog. 2020 Jul 30;16(7):e1008682. doi: 10.1371/journal.ppat.1008682 (PMC7419007; doi:10.1371/journal.ppat.1008682)
Supplement: S1 Table — (XLSX) [file ppat.1008682.s008.xlsx]

## Sheet: Sheet1
S1 Table: Primer sequences used for qRT-PCR
Name	Primer Sequence (5’-3’)	Classify
PEDV-N	F: CACCTCCTGCTTCACGTACA	PEDV
	R: AGCTCCACGACCCTGGTTAT
GAPDH	F: TCATCATCTCTGCCCCTTCT	IPEC-J2 cell
	R: GTCATGAGTCCCTCCACGAT
GAPDH	F: ACATCATCCCTGCCTCTACTG	Vero cell
	R: CCTGCTTCACCACCTTCTTG
