# Supplementary material for: Transferrin receptor 1 levels at the cell surface influence the susceptibility of newborn piglets to PEDV infection
Source: PLoS Pathog. 2020 Jul 30;16(7):e1008682. doi: 10.1371/journal.ppat.1008682 (PMC7419007; doi:10.1371/journal.ppat.1008682)
Supplement: S2 Table — (XLSX) [file ppat.1008682.s009.xlsx]

## Sheet: Sheet1
S2 Table: Primer sequences used for plasmid construction
Name	Primer Sequence (5’-3’)	Vector
PEDV-S	F: TCTAGCCCGGGCGGATCCATGACGCCTTTAATTTACTTCTG	pCMV-C-HA
	R: ATCGTATGGGTATCTAGACTGCACGTGGACCTTTTCA
PEDV-S1	F: TCTAGCCCGGGCGGATCCatgTGCAGTGGTTACGCTGC
	R: ATCGTATGGGTATCTAGAGTAGAAGAAACCAGGCAACTC
PEDV-S2	F: TCTAGCCCGGGCGGATCCatgTGTACAGAGCCTGTGTTG
	R: ATCGTATGGGTATCTAGAGAACACTAATAATGACACAAC
